# Supplementary material for: Systematic Comparison of FBS and Medium Variation Effect on Key Cellular Processes Using Morphological Profiling
Source: Cells. 2025 Feb 25;14(5):336. doi: 10.3390/cells14050336 (PMC11898771; doi:10.3390/cells14050336)
Supplement: Supplementary file 1 [file cells-14-00336-s001.zip]

Archive with 3 entries (3 files):
- cells-3480757-supplementary/Supplementary.pdf
- cells-3480757-supplementary/Table S1.xlsx
- cells-3480757-supplementary/Table S2.xlsx
