# Supplementary material for: Systematic Comparison of FBS and Medium Variation Effect on Key Cellular Processes Using Morphological Profiling
Source: Cells. 2025 Feb 25;14(5):336. doi: 10.3390/cells14050336 (PMC11898771; doi:10.3390/cells14050336)
Supplement: Supplementary file 1 [file cells-14-00336-s001.zip › cells-3480757-supplementary/Table S1.xlsx]

## Sheet: Лист1
Cell_line	code	Serum	Medium	Glutamine	Glucose	Sodium pyruvate	Pen Strep
H1299	C1	10% FBS #10270106 (Gibco)	DMEM #61965026 (Gibco)	GlutaMax, premixed	4.5 g/L	1 mM (Gibco)	100 U/mL, 100 ug/mL
H1299	C2	10% FBS #10270106 (Gibco)	DMEM #61965026 (Gibco)	GlutaMax, premixed	4.5 g/L	1 mM (Gibco)	100 U/mL, 100 ug/mL
H1299	C3	10% FBS #10270106 (Gibco)	DMEM #61965026 (Gibco)	GlutaMax, premixed	4.5 g/L	1 mM (Gibco)	100 U/mL, 100 ug/mL
H1299	C4	10% FBS #10270106 (Gibco)	DMEM #61965026 (Gibco)	GlutaMax, premixed	4.5 g/L	1 mM (Gibco)	100 U/mL, 100 ug/mL
H1299	C5	10% FBS #10270106 (Gibco)	DMEM #61965026 (Gibco)	GlutaMax, premixed	4.5 g/L	1 mM (Gibco)	100 U/mL, 100 ug/mL
H1299	C6	10% FBS #10270106 (Gibco)	DMEM #61965026 (Gibco)	GlutaMax, premixed	4.5 g/L	1 mM (Gibco)	100 U/mL, 100 ug/mL
H1299	M2	10% FBS #10270106 (Gibco)	DMEM bn-3A2A-500mL (BioinnLabs)	stable L-Glutamine premixed	4.5 g/L	1 mM (Gibco)	100 U/mL, 100 ug/mL
H1299	M3	10% FBS #10270106 (Gibco)	DMEM #DMEM-HA (Capricorn Scientific)	L-Glutamine premixed	4.5 g/L	1 mM (Gibco)	100 U/mL, 100 ug/mL
H1299	M4	10% FBS #10270106 (Gibco)	DMEM #SH30022.01 (Cytiva)	4mM L-Glutamine, premixed	4.5 g/L	1 mM (Gibco)	100 U/mL, 100 ug/mL
H1299	M5	10% FBS #10270106 (Gibco)	DMEM #AL066 (HiMedia)	2mM L-Glutamine (Gibco)	4.5 g/L	1 mM (Gibco)	100 U/mL, 100 ug/mL
H1299	M6	10% FBS #10270106 (Gibco)	DMEM #С410Е (PanEco ltd)	L-Glutamine premixed	4.5 g/L	premixed	100 U/mL, 100 ug/mL
H1299	M7	10% FBS #10270106 (Gibco)	DMEM G4511-500ML (Servicebio)	4 mM L-glutamine, premixed	25 mM	1 mM, premixed	100 U/mL, 100 ug/mL
H1299	M8	10% FBS #10270106 (Gibco)	DMEM #D0822 (Sigma Aldrich)	stable L-Glutamine premixed	4.5 g/L	premixed	100 U/mL, 100 ug/mL
H1299	S2	10% FBS #500SA (Dia-M)	DMEM #61965026 (Gibco)	GlutaMax, premixed	4.5 g/L	1 mM (Gibco)	100 U/mL, 100 ug/mL
H1299	S3	10% FBS #FB-1200 (Biosera)	DMEM #61965026 (Gibco)	GlutaMax, premixed	4.5 g/L	1 mM (Gibco)	100 U/mL, 100 ug/mL
H1299	S4	10% FBS #FBS-12B (Capricorn Scientific)	DMEM #61965026 (Gibco)	GlutaMax, premixed	4.5 g/L	1 mM (Gibco)	100 U/mL, 100 ug/mL
H1299	S5	10% FBS heat-inactivated #FBS-HI-12A (Capricorn Scientific)	DMEM #61965026 (Gibco)	GlutaMax, premixed	4.5 g/L	1 mM (Gibco)	100 U/mL, 100 ug/mL
H1299	S6	10% FBS #FBS-16A (Capricorn Scientific)	DMEM #61965026 (Gibco)	GlutaMax, premixed	4.5 g/L	1 mM (Gibco)	100 U/mL, 100 ug/mL
H1299	S7	10% FBS #35-015-CV (Corning)	DMEM #61965026 (Gibco)	GlutaMax, premixed	4.5 g/L	1 mM (Gibco)	100 U/mL, 100 ug/mL
H1299	S8	10% FBS #SH30088.03 (Cytiva)	DMEM #61965026 (Gibco)	GlutaMax, premixed	4.5 g/L	1 mM (Gibco)	100 U/mL, 100 ug/mL
H1299	S9	10% FBS #RM10432 (HiMedia)	DMEM #61965026 (Gibco)	GlutaMax, premixed	4.5 g/L	1 mM (Gibco)	100 U/mL, 100 ug/mL
H1299	S10	10% FBS heat-inactivated #RM9955 (HiMedia)	DMEM #61965026 (Gibco)	GlutaMax, premixed	4.5 g/L	1 mM (Gibco)	100 U/mL, 100 ug/mL
H1299	S11	10% FBS #F800822 (Globe Kang)	DMEM #61965026 (Gibco)	GlutaMax, premixed	4.5 g/L	1 mM (Gibco)	100 U/mL, 100 ug/mL
H1299	S12	10% Serum replacement #TCL280 (HiMedia)	DMEM #61965026 (Gibco)	GlutaMax, premixed	4.5 g/L	1 mM (Gibco)	100 U/mL, 100 ug/mL
H1299	S1/M1	10% FBS #10270106 (Gibco)	DMEM #61965026 (Gibco)	GlutaMax, premixed	4.5 g/L	1 mM (Gibco)	100 U/mL, 100 ug/mL
H1299	M2-SF	no FBS	DMEM bn-3A2A-500mL (BioinnLabs)	stable L-Glutamine premixed	4.5 g/L	1 mM (Gibco)	100 U/mL, 100 ug/mL
H1299	M3-SF	no FBS	DMEM #DMEM-HA (Capricorn Scientific)	L-Glutamine premixed	4.5 g/L	1 mM (Gibco)	100 U/mL, 100 ug/mL
H1299	M4-SF	no FBS	DMEM #SH30022.01 (Cytiva)	4mM L-Glutamine, premixed	4.5 g/L	premixed	100 U/mL, 100 ug/mL
H1299	M5-SF	no FBS	DMEM #AL066 (HiMedia)	2mM L-Glutamine (Gibco)	4.5 g/L	1 mM (Gibco)	100 U/mL, 100 ug/mL
H1299	M6-SF	no FBS	DMEM #С410Е (PanEco ltd)	L-Glutamine premixed	4.5 g/L	premixed	100 U/mL, 100 ug/mL
H1299	M1-SF	no FBS	DMEM #61965026 (Gibco)	GlutaMax, premixed	4.5 g/L	1 mM (Gibco)	100 U/mL, 100 ug/mL
H1299	M7-SF	no FBS	DMEM G4511-500ML (Servicebio)	4 mM L-glutamine, premixed	25 mM	1 mM, premixed	100 U/mL, 100 ug/mL
H1299	M8-SF	no FBS	DMEM #D0822 (Sigma Aldrich)	stable L-Glutamine premixed	4.5 g/L	premixed	100 U/mL, 100 ug/mL
HCT-116	C1	10% FBS #10270106 (Gibco)	DMEM #61965026 (Gibco)	GlutaMax, premixed	4.5 g/L	1 mM (Gibco)	100 U/mL, 100 ug/mL
HCT-116	C2	10% FBS #10270106 (Gibco)	DMEM #61965026 (Gibco)	GlutaMax, premixed	4.5 g/L	1 mM (Gibco)	100 U/mL, 100 ug/mL
HCT-116	C3	10% FBS #10270106 (Gibco)	DMEM #61965026 (Gibco)	GlutaMax, premixed	4.5 g/L	1 mM (Gibco)	100 U/mL, 100 ug/mL
HCT-116	C4	10% FBS #10270106 (Gibco)	DMEM #61965026 (Gibco)	GlutaMax, premixed	4.5 g/L	1 mM (Gibco)	100 U/mL, 100 ug/mL
HCT-116	M2	10% FBS #10270106 (Gibco)	DMEM bn-3A2A-500mL (BioinnLabs)	stable L-Glutamine premixed	4.5 g/L	1 mM (Gibco)	100 U/mL, 100 ug/mL
HCT-116	M3	10% FBS #10270106 (Gibco)	DMEM #DMEM-HA (Capricorn Scientific)	L-Glutamine premixed	4.5 g/L	1 mM (Gibco)	100 U/mL, 100 ug/mL
HCT-116	M4	10% FBS #10270106 (Gibco)	DMEM #SH30022.01 (Cytiva)	4mM L-Glutamine, premixed	4.5 g/L	1 mM (Gibco)	100 U/mL, 100 ug/mL
HCT-116	M5	10% FBS #10270106 (Gibco)	DMEM #AL066 (HiMedia)	2mM L-Glutamine (Gibco)	4.5 g/L	1 mM (Gibco)	100 U/mL, 100 ug/mL
HCT-116	M6	10% FBS #10270106 (Gibco)	DMEM #С410Е (PanEco ltd)	L-Glutamine premixed	4.5 g/L	premixed	100 U/mL, 100 ug/mL
HCT-116	M7	10% FBS #10270106 (Gibco)	DMEM G4511-500ML (Servicebio)	4 mM L-glutamine, premixed	25 mM	1 mM, premixed	100 U/mL, 100 ug/mL
HCT-116	M8	10% FBS #10270106 (Gibco)	DMEM #D0822 (Sigma Aldrich)	stable L-Glutamine premixed	4.5 g/L	premixed	100 U/mL, 100 ug/mL
HCT-116	S2	10% FBS #500SA (Dia-M)	DMEM #61965026 (Gibco)	GlutaMax, premixed	4.5 g/L	1 mM (Gibco)	100 U/mL, 100 ug/mL
HCT-116	S3	10% FBS #FB-1200 (Biosera)	DMEM #61965026 (Gibco)	GlutaMax, premixed	4.5 g/L	1 mM (Gibco)	100 U/mL, 100 ug/mL
HCT-116	S4	10% FBS #FBS-12B (Capricorn Scientific)	DMEM #61965026 (Gibco)	GlutaMax, premixed	4.5 g/L	1 mM (Gibco)	100 U/mL, 100 ug/mL
HCT-116	S5	10% FBS heat-inactivated #FBS-HI-12A (Capricorn Scientific)	DMEM #61965026 (Gibco)	GlutaMax, premixed	4.5 g/L	1 mM (Gibco)	100 U/mL, 100 ug/mL
HCT-116	S6	10% FBS #FBS-16A (Capricorn Scientific)	DMEM #61965026 (Gibco)	GlutaMax, premixed	4.5 g/L	1 mM (Gibco)	100 U/mL, 100 ug/mL
HCT-116	S7	10% FBS #35-015-CV (Corning)	DMEM #61965026 (Gibco)	GlutaMax, premixed	4.5 g/L	1 mM (Gibco)	100 U/mL, 100 ug/mL
HCT-116	S8	10% FBS #SH30088.03 (Cytiva)	DMEM #61965026 (Gibco)	GlutaMax, premixed	4.5 g/L	1 mM (Gibco)	100 U/mL, 100 ug/mL
HCT-116	S9	10% FBS #RM10432 (HiMedia)	DMEM #61965026 (Gibco)	GlutaMax, premixed	4.5 g/L	1 mM (Gibco)	100 U/mL, 100 ug/mL
HCT-116	S10	10% FBS heat-inactivated #RM9955 (HiMedia)	DMEM #61965026 (Gibco)	GlutaMax, premixed	4.5 g/L	1 mM (Gibco)	100 U/mL, 100 ug/mL
HCT-116	S11	10% FBS #F800822 (Globe Kang)	DMEM #61965026 (Gibco)	GlutaMax, premixed	4.5 g/L	1 mM (Gibco)	100 U/mL, 100 ug/mL
HCT-116	S12	10% Serum replacement #TCL280 (HiMedia)	DMEM #61965026 (Gibco)	GlutaMax, premixed	4.5 g/L	1 mM (Gibco)	100 U/mL, 100 ug/mL
HCT-116	S1/M1	10% FBS #10270106 (Gibco)	DMEM #61965026 (Gibco)	GlutaMax, premixed	4.5 g/L	1 mM (Gibco)	100 U/mL, 100 ug/mL
HCT-116	M2-SF	no FBS	DMEM bn-3A2A-500mL (BioinnLabs)	stable L-Glutamine premixed	4.5 g/L	1 mM (Gibco)	100 U/mL, 100 ug/mL
HCT-116	M3-SF	no FBS	DMEM #DMEM-HA (Capricorn Scientific)	L-Glutamine premixed	4.5 g/L	1 mM (Gibco)	100 U/mL, 100 ug/mL
HCT-116	M4-SF	no FBS	DMEM #SH30022.01 (Cytiva)	4mM L-Glutamine, premixed	4.5 g/L	premixed	100 U/mL, 100 ug/mL
HCT-116	M1-SF	no FBS	DMEM #61965026 (Gibco)	GlutaMax, premixed	4.5 g/L	1 mM (Gibco)	100 U/mL, 100 ug/mL
HCT-116	M5-SF	no FBS	DMEM #AL066 (HiMedia)	2mM L-Glutamine (Gibco)	4.5 g/L	1 mM (Gibco)	100 U/mL, 100 ug/mL
HCT-116	M6-SF	no FBS	DMEM #С410Е (PanEco ltd)	L-Glutamine premixed	4.5 g/L	premixed	100 U/mL, 100 ug/mL
HCT-116	M7-SF	no FBS	DMEM G4511-500ML (Servicebio)	4 mM L-glutamine, premixed	25 mM	1 mM, premixed	100 U/mL, 100 ug/mL
HCT-116	M8-SF	no FBS	DMEM #D0822 (Sigma Aldrich)	stable L-Glutamine premixed	4.5 g/L	premixed	100 U/mL, 100 ug/mL
HEK-293T	C1	10% FBS #10270106 (Gibco)	DMEM #61965026 (Gibco)	GlutaMax, premixed	4.5 g/L	1 mM (Gibco)	100 U/mL, 100 ug/mL
HEK-293T	C2	10% FBS #10270106 (Gibco)	DMEM #61965026 (Gibco)	GlutaMax, premixed	4.5 g/L	1 mM (Gibco)	100 U/mL, 100 ug/mL
HEK-293T	C3	10% FBS #10270106 (Gibco)	DMEM #61965026 (Gibco)	GlutaMax, premixed	4.5 g/L	1 mM (Gibco)	100 U/mL, 100 ug/mL
HEK-293T	C4	10% FBS #10270106 (Gibco)	DMEM #61965026 (Gibco)	GlutaMax, premixed	4.5 g/L	1 mM (Gibco)	100 U/mL, 100 ug/mL
HEK-293T	M2	10% FBS #10270106 (Gibco)	DMEM bn-3A2A-500mL (BioinnLabs)	stable L-Glutamine premixed	4.5 g/L	1 mM (Gibco)	100 U/mL, 100 ug/mL
HEK-293T	M3	10% FBS #10270106 (Gibco)	DMEM #DMEM-HA (Capricorn Scientific)	L-Glutamine premixed	4.5 g/L	1 mM (Gibco)	100 U/mL, 100 ug/mL
HEK-293T	M4	10% FBS #10270106 (Gibco)	DMEM #SH30022.01 (Cytiva)	4mM L-Glutamine, premixed	4.5 g/L	1 mM (Gibco)	100 U/mL, 100 ug/mL
HEK-293T	M5	10% FBS #10270106 (Gibco)	DMEM #AL066 (HiMedia)	2mM L-Glutamine (Gibco)	4.5 g/L	1 mM (Gibco)	100 U/mL, 100 ug/mL
HEK-293T	M6	10% FBS #10270106 (Gibco)	DMEM #С410Е (PanEco ltd)	L-Glutamine premixed	4.5 g/L	premixed	100 U/mL, 100 ug/mL
HEK-293T	M7	10% FBS #10270106 (Gibco)	DMEM G4511-500ML (Servicebio)	4 mM L-glutamine, premixed	25 mM	1 mM, premixed	100 U/mL, 100 ug/mL
HEK-293T	M8	10% FBS #10270106 (Gibco)	DMEM #D0822 (Sigma Aldrich)	stable L-Glutamine premixed	4.5 g/L	premixed	100 U/mL, 100 ug/mL
HEK-293T	S2	10% FBS #500SA (Dia-M)	DMEM #61965026 (Gibco)	GlutaMax, premixed	4.5 g/L	1 mM (Gibco)	100 U/mL, 100 ug/mL
HEK-293T	S3	10% FBS #FB-1200 (Biosera)	DMEM #61965026 (Gibco)	GlutaMax, premixed	4.5 g/L	1 mM (Gibco)	100 U/mL, 100 ug/mL
HEK-293T	S4	10% FBS #FBS-12B (Capricorn Scientific)	DMEM #61965026 (Gibco)	GlutaMax, premixed	4.5 g/L	1 mM (Gibco)	100 U/mL, 100 ug/mL
HEK-293T	S5	10% FBS heat-inactivated #FBS-HI-12A (Capricorn Scientific)	DMEM #61965026 (Gibco)	GlutaMax, premixed	4.5 g/L	1 mM (Gibco)	100 U/mL, 100 ug/mL
HEK-293T	S6	10% FBS #FBS-16A (Capricorn Scientific)	DMEM #61965026 (Gibco)	GlutaMax, premixed	4.5 g/L	1 mM (Gibco)	100 U/mL, 100 ug/mL
HEK-293T	S7	10% FBS #35-015-CV (Corning)	DMEM #61965026 (Gibco)	GlutaMax, premixed	4.5 g/L	1 mM (Gibco)	100 U/mL, 100 ug/mL
HEK-293T	S8	10% FBS #SH30088.03 (Cytiva)	DMEM #61965026 (Gibco)	GlutaMax, premixed	4.5 g/L	1 mM (Gibco)	100 U/mL, 100 ug/mL
HEK-293T	S9	10% FBS #RM10432 (HiMedia)	DMEM #61965026 (Gibco)	GlutaMax, premixed	4.5 g/L	1 mM (Gibco)	100 U/mL, 100 ug/mL
HEK-293T	S10	10% FBS heat-inactivated #RM9955 (HiMedia)	DMEM #61965026 (Gibco)	GlutaMax, premixed	4.5 g/L	1 mM (Gibco)	100 U/mL, 100 ug/mL
HEK-293T	S11	10% FBS #F800822 (Globe Kang)	DMEM #61965026 (Gibco)	GlutaMax, premixed	4.5 g/L	1 mM (Gibco)	100 U/mL, 100 ug/mL
HEK-293T	S12	10% Serum replacement #TCL280 (HiMedia)	DMEM #61965026 (Gibco)	GlutaMax, premixed	4.5 g/L	1 mM (Gibco)	100 U/mL, 100 ug/mL
HEK-293T	S1/M1	10% FBS #10270106 (Gibco)	DMEM #61965026 (Gibco)	GlutaMax, premixed	4.5 g/L	1 mM (Gibco)	100 U/mL, 100 ug/mL
HEK-293T	M2-SF	no FBS	DMEM bn-3A2A-500mL (BioinnLabs)	stable L-Glutamine premixed	4.5 g/L	1 mM (Gibco)	100 U/mL, 100 ug/mL
HEK-293T	M3-SF	no FBS	DMEM #DMEM-HA (Capricorn Scientific)	L-Glutamine premixed	4.5 g/L	1 mM (Gibco)	100 U/mL, 100 ug/mL
HEK-293T	M4-SF	no FBS	DMEM #SH30022.01 (Cytiva)	4mM L-Glutamine, premixed	4.5 g/L	premixed	100 U/mL, 100 ug/mL
HEK-293T	M1-SF	no FBS	DMEM #61965026 (Gibco)	GlutaMax, premixed	4.5 g/L	1 mM (Gibco)	100 U/mL, 100 ug/mL
HEK-293T	M5-SF	no FBS	DMEM #AL066 (HiMedia)	2mM L-Glutamine (Gibco)	4.5 g/L	1 mM (Gibco)	100 U/mL, 100 ug/mL
HEK-293T	M6-SF	no FBS	DMEM #С410Е (PanEco ltd)	L-Glutamine premixed	4.5 g/L	premixed	100 U/mL, 100 ug/mL
HEK-293T	M7-SF	no FBS	DMEM G4511-500ML (Servicebio)	4 mM L-glutamine, premixed	25 mM	1 mM, premixed	100 U/mL, 100 ug/mL
HEK-293T	M8-SF	no FBS	DMEM #D0822 (Sigma Aldrich)	stable L-Glutamine premixed	4.5 g/L	premixed	100 U/mL, 100 ug/mL
LN-18	C1	10% FBS #10270106 (Gibco)	DMEM #61965026 (Gibco)	GlutaMax, premixed	4.5 g/L	1 mM (Gibco)	100 U/mL, 100 ug/mL
LN-18	C2	10% FBS #10270106 (Gibco)	DMEM #61965026 (Gibco)	GlutaMax, premixed	4.5 g/L	1 mM (Gibco)	100 U/mL, 100 ug/mL
LN-18	C3	10% FBS #10270106 (Gibco)	DMEM #61965026 (Gibco)	GlutaMax, premixed	4.5 g/L	1 mM (Gibco)	100 U/mL, 100 ug/mL
LN-18	C4	10% FBS #10270106 (Gibco)	DMEM #61965026 (Gibco)	GlutaMax, premixed	4.5 g/L	1 mM (Gibco)	100 U/mL, 100 ug/mL
LN-18	M2	10% FBS #10270106 (Gibco)	DMEM bn-3A2A-500mL (BioinnLabs)	stable L-Glutamine premixed	4.5 g/L	1 mM (Gibco)	100 U/mL, 100 ug/mL
LN-18	M3	10% FBS #10270106 (Gibco)	DMEM #DMEM-HA (Capricorn Scientific)	L-Glutamine premixed	4.5 g/L	1 mM (Gibco)	100 U/mL, 100 ug/mL
LN-18	M4	10% FBS #10270106 (Gibco)	DMEM #SH30022.01 (Cytiva)	4mM L-Glutamine, premixed	4.5 g/L	1 mM (Gibco)	100 U/mL, 100 ug/mL
LN-18	M5	10% FBS #10270106 (Gibco)	DMEM #AL066 (HiMedia)	2mM L-Glutamine (Gibco)	4.5 g/L	1 mM (Gibco)	100 U/mL, 100 ug/mL
LN-18	M6	10% FBS #10270106 (Gibco)	DMEM #С410Е (PanEco ltd)	L-Glutamine premixed	4.5 g/L	premixed	100 U/mL, 100 ug/mL
LN-18	M7	10% FBS #10270106 (Gibco)	DMEM G4511-500ML (Servicebio)	4 mM L-glutamine, premixed	25 mM	1 mM, premixed	100 U/mL, 100 ug/mL
LN-18	M8	10% FBS #10270106 (Gibco)	DMEM #D0822 (Sigma Aldrich)	stable L-Glutamine premixed	4.5 g/L	premixed	100 U/mL, 100 ug/mL
LN-18	S2	10% FBS #500SA (Dia-M)	DMEM #61965026 (Gibco)	GlutaMax, premixed	4.5 g/L	1 mM (Gibco)	100 U/mL, 100 ug/mL
LN-18	S3	10% FBS #FB-1200 (Biosera)	DMEM #61965026 (Gibco)	GlutaMax, premixed	4.5 g/L	1 mM (Gibco)	100 U/mL, 100 ug/mL
LN-18	S4	10% FBS #FBS-12B (Capricorn Scientific)	DMEM #61965026 (Gibco)	GlutaMax, premixed	4.5 g/L	1 mM (Gibco)	100 U/mL, 100 ug/mL
LN-18	S5	10% FBS heat-inactivated #FBS-HI-12A (Capricorn Scientific)	DMEM #61965026 (Gibco)	GlutaMax, premixed	4.5 g/L	1 mM (Gibco)	100 U/mL, 100 ug/mL
LN-18	S6	10% FBS #FBS-16A (Capricorn Scientific)	DMEM #61965026 (Gibco)	GlutaMax, premixed	4.5 g/L	1 mM (Gibco)	100 U/mL, 100 ug/mL
LN-18	S7	10% FBS #35-015-CV (Corning)	DMEM #61965026 (Gibco)	GlutaMax, premixed	4.5 g/L	1 mM (Gibco)	100 U/mL, 100 ug/mL
LN-18	S8	10% FBS #SH30088.03 (Cytiva)	DMEM #61965026 (Gibco)	GlutaMax, premixed	4.5 g/L	1 mM (Gibco)	100 U/mL, 100 ug/mL
LN-18	S9	10% FBS #RM10432 (HiMedia)	DMEM #61965026 (Gibco)	GlutaMax, premixed	4.5 g/L	1 mM (Gibco)	100 U/mL, 100 ug/mL
LN-18	S10	10% FBS heat-inactivated #RM9955 (HiMedia)	DMEM #61965026 (Gibco)	GlutaMax, premixed	4.5 g/L	1 mM (Gibco)	100 U/mL, 100 ug/mL
LN-18	S11	10% FBS #F800822 (Globe Kang)	DMEM #61965026 (Gibco)	GlutaMax, premixed	4.5 g/L	1 mM (Gibco)	100 U/mL, 100 ug/mL
LN-18	S12	10% Serum replacement #TCL280 (HiMedia)	DMEM #61965026 (Gibco)	GlutaMax, premixed	4.5 g/L	1 mM (Gibco)	100 U/mL, 100 ug/mL
LN-18	S1/M1	10% FBS #10270106 (Gibco)	DMEM #61965026 (Gibco)	GlutaMax, premixed	4.5 g/L	1 mM (Gibco)	100 U/mL, 100 ug/mL
LN-18	M2-SF	no FBS	DMEM bn-3A2A-500mL (BioinnLabs)	stable L-Glutamine premixed	4.5 g/L	1 mM (Gibco)	100 U/mL, 100 ug/mL
LN-18	M3-SF	no FBS	DMEM #DMEM-HA (Capricorn Scientific)	L-Glutamine premixed	4.5 g/L	1 mM (Gibco)	100 U/mL, 100 ug/mL
LN-18	M4-SF	no FBS	DMEM #SH30022.01 (Cytiva)	4mM L-Glutamine, premixed	4.5 g/L	premixed	100 U/mL, 100 ug/mL
LN-18	M1-SF	no FBS	DMEM #61965026 (Gibco)	GlutaMax, premixed	4.5 g/L	1 mM (Gibco)	100 U/mL, 100 ug/mL
LN-18	M5-SF	no FBS	DMEM #AL066 (HiMedia)	2mM L-Glutamine (Gibco)	4.5 g/L	1 mM (Gibco)	100 U/mL, 100 ug/mL
LN-18	M6-SF	no FBS	DMEM #С410Е (PanEco ltd)	L-Glutamine premixed	4.5 g/L	premixed	100 U/mL, 100 ug/mL
LN-18	M7-SF	no FBS	DMEM G4511-500ML (Servicebio)	4 mM L-glutamine, premixed	25 mM	1 mM, premixed	100 U/mL, 100 ug/mL
LN-18	M8-SF	no FBS	DMEM #D0822 (Sigma Aldrich)	stable L-Glutamine premixed	4.5 g/L	premixed	100 U/mL, 100 ug/mL
SH-SY5Y	C1	10% FBS #10270106 (Gibco)	RPMI-1640 #21870076 (Gibco)	2mM L-Glutamine (Gibco)	n/a	1 mM (Gibco)	100 U/mL, 100 ug/mL
SH-SY5Y	C2	10% FBS #10270106 (Gibco)	RPMI-1640 #21870076 (Gibco)	2mM L-Glutamine (Gibco)	n/a	1 mM (Gibco)	100 U/mL, 100 ug/mL
SH-SY5Y	C3	10% FBS #10270106 (Gibco)	RPMI-1640 #21870076 (Gibco)	2mM L-Glutamine (Gibco)	n/a	1 mM (Gibco)	100 U/mL, 100 ug/mL
SH-SY5Y	C4	10% FBS #10270106 (Gibco)	RPMI-1640 #21870076 (Gibco)	2mM L-Glutamine (Gibco)	n/a	1 mM (Gibco)	100 U/mL, 100 ug/mL
SH-SY5Y	M2	10% FBS #10270106 (Gibco)	RPMI-1640 #bn-3A3B-500mL (BioinnLabs)	stable L-Glutamine premixed	4.5 g/L	1 mM (Gibco)	100 U/mL, 100 ug/mL
SH-SY5Y	M3	10% FBS #10270106 (Gibco)	RPMI-1640 #RMPI-XA (Capricorn Scientific)	2mM L-Glutamine (Gibco)	2 g/L	1 mM (Gibco)	100 U/mL, 100 ug/mL
SH-SY5Y	M4	10% FBS #10270106 (Gibco)	RPMI-1640 #SH30027.01 (Cytiva)	stable L-Glutamine premixed	n/a	1 mM (Gibco)	100 U/mL, 100 ug/mL
SH-SY5Y	M5	10% FBS #10270106 (Gibco)	RPMI-1640 #AL028 (HiMedia)	2mM L-Glutamine (Gibco)	2 g/L	1 mM (Gibco)	100 U/mL, 100 ug/mL
SH-SY5Y	M6	10% FBS #10270106 (Gibco)	RPMI-1640 #С310п (PanEco ltd)	stable L-Glutamine premixed	n/a	1 mM (Gibco)	100 U/mL, 100 ug/mL
SH-SY5Y	M7	10% FBS #10270106 (Gibco)	RPMI-1640 #G4531-500ML (Servicebio)	2mM L-Glutamine, premixed	11 mM	1 mM (Gibco)	100 U/mL, 100 ug/mL
SH-SY5Y	M8	10% FBS #10270106 (Gibco)	RPMI-1640 #R8758 (Sigma Aldrich)	L-Glutamine premixed	2 g/L	1 mM (Gibco)	100 U/mL, 100 ug/mL
SH-SY5Y	S2	10% FBS #500SA (Dia-M)	RPMI-1640 #21870076 (Gibco)	2mM L-Glutamine (Gibco)	n/a	1 mM (Gibco)	100 U/mL, 100 ug/mL
SH-SY5Y	S3	10% FBS #FB-1200 (Biosera)	RPMI-1640 #21870076 (Gibco)	2mM L-Glutamine (Gibco)	n/a	1 mM (Gibco)	100 U/mL, 100 ug/mL
SH-SY5Y	S4	10% FBS #FBS-12B (Capricorn Scientific)	RPMI-1640 #21870076 (Gibco)	2mM L-Glutamine (Gibco)	n/a	1 mM (Gibco)	100 U/mL, 100 ug/mL
SH-SY5Y	S5	10% FBS heat-inactivated #FBS-HI-12A (Capricorn Scientific)	RPMI-1640 #21870076 (Gibco)	2mM L-Glutamine (Gibco)	n/a	1 mM (Gibco)	100 U/mL, 100 ug/mL
SH-SY5Y	S6	10% FBS #FBS-16A (Capricorn Scientific)	RPMI-1640 #21870076 (Gibco)	2mM L-Glutamine (Gibco)	n/a	1 mM (Gibco)	100 U/mL, 100 ug/mL
SH-SY5Y	S7	10% FBS #35-015-CV (Corning)	RPMI-1640 #21870076 (Gibco)	2mM L-Glutamine (Gibco)	n/a	1 mM (Gibco)	100 U/mL, 100 ug/mL
SH-SY5Y	S8	10% FBS #SH30088.03 (Cytiva)	RPMI-1640 #21870076 (Gibco)	2mM L-Glutamine (Gibco)	n/a	1 mM (Gibco)	100 U/mL, 100 ug/mL
SH-SY5Y	S9	10% FBS #RM10432 (HiMedia)	RPMI-1640 #21870076 (Gibco)	2mM L-Glutamine (Gibco)	n/a	1 mM (Gibco)	100 U/mL, 100 ug/mL
SH-SY5Y	S10	10% FBS heat-inactivated #RM9955 (HiMedia)	RPMI-1640 #21870076 (Gibco)	2mM L-Glutamine (Gibco)	n/a	1 mM (Gibco)	100 U/mL, 100 ug/mL
SH-SY5Y	S11	10% FBS #F800822 (Globe Kang)	RPMI-1640 #21870076 (Gibco)	2mM L-Glutamine (Gibco)	n/a	1 mM (Gibco)	100 U/mL, 100 ug/mL
SH-SY5Y	S12	10% Serum replacement #TCL280 (HiMedia)	RPMI-1640 #21870076 (Gibco)	2mM L-Glutamine (Gibco)	n/a	1 mM (Gibco)	100 U/mL, 100 ug/mL
SH-SY5Y	S1/M1	10% FBS #10270106 (Gibco)	RPMI-1640 #21870076 (Gibco)	2mM L-Glutamine (Gibco)	n/a	1 mM (Gibco)	100 U/mL, 100 ug/mL
SH-SY5Y	M2-SF	no FBS	RPMI-1640 #bn-3A3B-500mL (BioinnLabs)	stable L-Glutamine premixed	4.5 g/L	1 mM (Gibco)	100 U/mL, 100 ug/mL
SH-SY5Y	M3-SF	no FBS	RPMI-1640 #RMPI-XA (Capricorn Scientific)	2mM L-Glutamine (Gibco)	2 g/L	1 mM (Gibco)	100 U/mL, 100 ug/mL
SH-SY5Y	M4-SF	no FBS	RPMI-1640 #SH30027.01 (Cytiva)	stable L-Glutamine premixed	n/a	1 mM (Gibco)	100 U/mL, 100 ug/mL
SH-SY5Y	M1-SF	no FBS	RPMI-1640 #21870076 (Gibco)	2mM L-Glutamine (Gibco)	n/a	1 mM (Gibco)	100 U/mL, 100 ug/mL
SH-SY5Y	M5-SF	no FBS	RPMI-1640 #AL028 (HiMedia)	2mM L-Glutamine (Gibco)	2 g/L	1 mM (Gibco)	100 U/mL, 100 ug/mL
SH-SY5Y	M6-SF	no FBS	RPMI-1640 #С310п (PanEco ltd)	stable L-Glutamine premixed	n/a	1 mM (Gibco)	100 U/mL, 100 ug/mL
SH-SY5Y	M7-SF	no FBS	RPMI-1640 #G4531-500ML (Servicebio)	2mM L-Glutamine, premixed	11 mM	1 mM (Gibco)	100 U/mL, 100 ug/mL
SH-SY5Y	M8-SF	no FBS	RPMI-1640 #R8758 (Sigma Aldrich)	L-Glutamine premixed	2 g/L	1 mM (Gibco)	100 U/mL, 100 ug/mL
