# Supplementary material for: Systematic Comparison of FBS and Medium Variation Effect on Key Cellular Processes Using Morphological Profiling
Source: Cells. 2025 Feb 25;14(5):336. doi: 10.3390/cells14050336 (PMC11898771; doi:10.3390/cells14050336)
Supplement: Supplementary file 1 [file cells-14-00336-s001.zip › cells-3480757-supplementary/Table S2.xlsx]

## Sheet: Sheet1
Feat	type	object	used for analysis
Experiment	Metadata	none	na
image_id	Metadata	none	na
Folder	Metadata	none	na
ObjectNumber	Metadata	none	na
Metadata_Conc	Metadata	none	na
Metadata_Date	Metadata	none	na
Metadata_Drug	Metadata	none	na
Metadata_Field	Metadata	none	na
Metadata_Rep	Metadata	none	na
Metadata_Timepoint	Metadata	none	na
Cell_AreaShape_Area	Shape	Cells	True
Cell_AreaShape_BoundingBoxArea	Shape	Cells	False
Cell_AreaShape_BoundingBoxMaximum_X	Location	Cells	False
Cell_AreaShape_BoundingBoxMaximum_Y	Location	Cells	False
Cell_AreaShape_BoundingBoxMinimum_X	Location	Cells	False
Cell_AreaShape_BoundingBoxMinimum_Y	Location	Cells	False
Cell_AreaShape_Center_X	Location	Cells	False
Cell_AreaShape_Center_Y	Location	Cells	False
Cell_AreaShape_CentralMoment_0_0	Shape	Cells	False
Cell_AreaShape_CentralMoment_0_1	Shape	Cells	False
Cell_AreaShape_CentralMoment_0_2	Shape	Cells	False
Cell_AreaShape_CentralMoment_0_3	Shape	Cells	False
Cell_AreaShape_CentralMoment_1_0	Shape	Cells	False
Cell_AreaShape_CentralMoment_1_1	Shape	Cells	False
Cell_AreaShape_CentralMoment_1_2	Shape	Cells	False
Cell_AreaShape_CentralMoment_1_3	Shape	Cells	False
Cell_AreaShape_CentralMoment_2_0	Shape	Cells	False
Cell_AreaShape_CentralMoment_2_1	Shape	Cells	False
Cell_AreaShape_CentralMoment_2_2	Shape	Cells	False
Cell_AreaShape_CentralMoment_2_3	Shape	Cells	False
Cell_AreaShape_Compactness	Shape	Cells	True
Cell_AreaShape_ConvexArea	Shape	Cells	False
Cell_AreaShape_Eccentricity	Shape	Cells	True
Cell_AreaShape_EquivalentDiameter	Shape	Cells	False
Cell_AreaShape_EulerNumber	Shape	Cells	True
Cell_AreaShape_Extent	Shape	Cells	True
Cell_AreaShape_FormFactor	Shape	Cells	True
Cell_AreaShape_HuMoment_0	Shape	Cells	True
Cell_AreaShape_HuMoment_1	Shape	Cells	False
Cell_AreaShape_HuMoment_2	Shape	Cells	True
Cell_AreaShape_HuMoment_3	Shape	Cells	True
Cell_AreaShape_HuMoment_4	Shape	Cells	True
Cell_AreaShape_HuMoment_5	Shape	Cells	True
Cell_AreaShape_HuMoment_6	Shape	Cells	True
Cell_AreaShape_InertiaTensorEigenvalues_0	Shape	Cells	False
Cell_AreaShape_InertiaTensorEigenvalues_1	Shape	Cells	False
Cell_AreaShape_InertiaTensor_0_0	Shape	Cells	True
Cell_AreaShape_InertiaTensor_0_1	Shape	Cells	True
Cell_AreaShape_InertiaTensor_1_0	Shape	Cells	False
Cell_AreaShape_InertiaTensor_1_1	Shape	Cells	True
Cell_AreaShape_MajorAxisLength	Shape	Cells	True
Cell_AreaShape_MaxFeretDiameter	Shape	Cells	False
Cell_AreaShape_MaximumRadius	Shape	Cells	True
Cell_AreaShape_MeanRadius	Shape	Cells	False
Cell_AreaShape_MedianRadius	Shape	Cells	False
Cell_AreaShape_MinFeretDiameter	Shape	Cells	False
Cell_AreaShape_MinorAxisLength	Shape	Cells	True
Cell_AreaShape_NormalizedMoment_0_0	Shape	Cells	False
Cell_AreaShape_NormalizedMoment_0_1	Shape	Cells	False
Cell_AreaShape_NormalizedMoment_0_2	Shape	Cells	False
Cell_AreaShape_NormalizedMoment_0_3	Shape	Cells	False
Cell_AreaShape_NormalizedMoment_1_0	Shape	Cells	False
Cell_AreaShape_NormalizedMoment_1_1	Shape	Cells	False
Cell_AreaShape_NormalizedMoment_1_2	Shape	Cells	False
Cell_AreaShape_NormalizedMoment_1_3	Shape	Cells	False
Cell_AreaShape_NormalizedMoment_2_0	Shape	Cells	False
Cell_AreaShape_NormalizedMoment_2_1	Shape	Cells	False
Cell_AreaShape_NormalizedMoment_2_2	Shape	Cells	False
Cell_AreaShape_NormalizedMoment_2_3	Shape	Cells	False
Cell_AreaShape_NormalizedMoment_3_0	Shape	Cells	False
Cell_AreaShape_NormalizedMoment_3_1	Shape	Cells	False
Cell_AreaShape_NormalizedMoment_3_2	Shape	Cells	False
Cell_AreaShape_NormalizedMoment_3_3	Shape	Cells	False
Cell_AreaShape_Orientation	Shape	Cells	True
Cell_AreaShape_Perimeter	Shape	Cells	True
Cell_AreaShape_Solidity	Shape	Cells	True
Cell_AreaShape_SpatialMoment_0_0	Shape	Cells	False
Cell_AreaShape_SpatialMoment_0_1	Shape	Cells	False
Cell_AreaShape_SpatialMoment_0_2	Shape	Cells	False
Cell_AreaShape_SpatialMoment_0_3	Shape	Cells	False
Cell_AreaShape_SpatialMoment_1_0	Shape	Cells	False
Cell_AreaShape_SpatialMoment_1_1	Shape	Cells	False
Cell_AreaShape_SpatialMoment_1_2	Shape	Cells	False
Cell_AreaShape_SpatialMoment_1_3	Shape	Cells	False
Cell_AreaShape_SpatialMoment_2_0	Shape	Cells	False
Cell_AreaShape_SpatialMoment_2_1	Shape	Cells	False
Cell_AreaShape_SpatialMoment_2_2	Shape	Cells	False
Cell_AreaShape_SpatialMoment_2_3	Shape	Cells	False
Cell_AreaShape_Zernike_0_0	Shape	Cells	True
Cell_AreaShape_Zernike_1_1	Shape	Cells	True
Cell_AreaShape_Zernike_2_0	Shape	Cells	True
Cell_AreaShape_Zernike_2_2	Shape	Cells	True
Cell_AreaShape_Zernike_3_1	Shape	Cells	True
Cell_AreaShape_Zernike_3_3	Shape	Cells	True
Cell_AreaShape_Zernike_4_0	Shape	Cells	True
Cell_AreaShape_Zernike_4_2	Shape	Cells	True
Cell_AreaShape_Zernike_4_4	Shape	Cells	True
Cell_AreaShape_Zernike_5_1	Shape	Cells	True
Cell_AreaShape_Zernike_5_3	Shape	Cells	True
Cell_AreaShape_Zernike_5_5	Shape	Cells	True
Cell_AreaShape_Zernike_6_0	Shape	Cells	True
Cell_AreaShape_Zernike_6_2	Shape	Cells	True
Cell_AreaShape_Zernike_6_4	Shape	Cells	True
Cell_AreaShape_Zernike_6_6	Shape	Cells	True
Cell_AreaShape_Zernike_7_1	Shape	Cells	True
Cell_AreaShape_Zernike_7_3	Shape	Cells	True
Cell_AreaShape_Zernike_7_5	Shape	Cells	True
Cell_AreaShape_Zernike_7_7	Shape	Cells	True
Cell_AreaShape_Zernike_8_0	Shape	Cells	True
Cell_AreaShape_Zernike_8_2	Shape	Cells	True
Cell_AreaShape_Zernike_8_4	Shape	Cells	True
Cell_AreaShape_Zernike_8_6	Shape	Cells	True
Cell_AreaShape_Zernike_8_8	Shape	Cells	True
Cell_AreaShape_Zernike_9_1	Shape	Cells	True
Cell_AreaShape_Zernike_9_3	Shape	Cells	True
Cell_AreaShape_Zernike_9_5	Shape	Cells	True
Cell_AreaShape_Zernike_9_7	Shape	Cells	True
Cell_AreaShape_Zernike_9_9	Shape	Cells	True
Cell_Children_Nuclei_Count	Shape	Nuclei	True
Cell_Granularity_2_BF	Texture	Cells	True
Nuc_AreaShape_Area	Shape	Nuclei	True
Nuc_AreaShape_BoundingBoxArea	Shape	Nuclei	False
Nuc_AreaShape_BoundingBoxMaximum_X	Location	Nuclei	False
Nuc_AreaShape_BoundingBoxMaximum_Y	Location	Nuclei	False
Nuc_AreaShape_BoundingBoxMinimum_X	Location	Nuclei	False
Nuc_AreaShape_BoundingBoxMinimum_Y	Location	Nuclei	False
Nuc_AreaShape_Center_X	Location	Nuclei	False
Nuc_AreaShape_Center_Y	Location	Nuclei	False
Nuc_AreaShape_CentralMoment_0_0	Shape	Nuclei	False
Nuc_AreaShape_CentralMoment_0_1	Shape	Nuclei	False
Nuc_AreaShape_CentralMoment_0_2	Shape	Nuclei	False
Nuc_AreaShape_CentralMoment_0_3	Shape	Nuclei	False
Nuc_AreaShape_CentralMoment_1_0	Shape	Nuclei	False
Nuc_AreaShape_CentralMoment_1_1	Shape	Nuclei	False
Nuc_AreaShape_CentralMoment_1_2	Shape	Nuclei	False
Nuc_AreaShape_CentralMoment_1_3	Shape	Nuclei	False
Nuc_AreaShape_CentralMoment_2_0	Shape	Nuclei	False
Nuc_AreaShape_CentralMoment_2_1	Shape	Nuclei	False
Nuc_AreaShape_CentralMoment_2_2	Shape	Nuclei	False
Nuc_AreaShape_CentralMoment_2_3	Shape	Nuclei	False
Nuc_AreaShape_Compactness	Shape	Nuclei	True
Nuc_AreaShape_ConvexArea	Shape	Nuclei	False
Nuc_AreaShape_Eccentricity	Shape	Nuclei	True
Nuc_AreaShape_EquivalentDiameter	Shape	Nuclei	False
Nuc_AreaShape_EulerNumber	Shape	Nuclei	True
Nuc_AreaShape_Extent	Shape	Nuclei	True
Nuc_AreaShape_FormFactor	Shape	Nuclei	True
Nuc_AreaShape_HuMoment_0	Shape	Nuclei	True
Nuc_AreaShape_HuMoment_1	Shape	Nuclei	False
Nuc_AreaShape_HuMoment_2	Shape	Nuclei	True
Nuc_AreaShape_HuMoment_3	Shape	Nuclei	True
Nuc_AreaShape_HuMoment_4	Shape	Nuclei	True
Nuc_AreaShape_HuMoment_5	Shape	Nuclei	True
Nuc_AreaShape_HuMoment_6	Shape	Nuclei	True
Nuc_AreaShape_InertiaTensorEigenvalues_0	Shape	Nuclei	False
Nuc_AreaShape_InertiaTensorEigenvalues_1	Shape	Nuclei	False
Nuc_AreaShape_InertiaTensor_0_0	Shape	Nuclei	True
Nuc_AreaShape_InertiaTensor_0_1	Shape	Nuclei	True
Nuc_AreaShape_InertiaTensor_1_0	Shape	Nuclei	False
Nuc_AreaShape_InertiaTensor_1_1	Shape	Nuclei	True
Nuc_AreaShape_MajorAxisLength	Shape	Nuclei	True
Nuc_AreaShape_MaxFeretDiameter	Shape	Nuclei	False
Nuc_AreaShape_MaximumRadius	Shape	Nuclei	True
Nuc_AreaShape_MeanRadius	Shape	Nuclei	False
Nuc_AreaShape_MedianRadius	Shape	Nuclei	False
Nuc_AreaShape_MinFeretDiameter	Shape	Nuclei	False
Nuc_AreaShape_MinorAxisLength	Shape	Nuclei	True
Nuc_AreaShape_NormalizedMoment_0_0	Shape	Nuclei	False
Nuc_AreaShape_NormalizedMoment_0_1	Shape	Nuclei	False
Nuc_AreaShape_NormalizedMoment_0_2	Shape	Nuclei	False
Nuc_AreaShape_NormalizedMoment_0_3	Shape	Nuclei	False
Nuc_AreaShape_NormalizedMoment_1_0	Shape	Nuclei	False
Nuc_AreaShape_NormalizedMoment_1_1	Shape	Nuclei	False
Nuc_AreaShape_NormalizedMoment_1_2	Shape	Nuclei	False
Nuc_AreaShape_NormalizedMoment_1_3	Shape	Nuclei	False
Nuc_AreaShape_NormalizedMoment_2_0	Shape	Nuclei	False
Nuc_AreaShape_NormalizedMoment_2_1	Shape	Nuclei	False
Nuc_AreaShape_NormalizedMoment_2_2	Shape	Nuclei	False
Nuc_AreaShape_NormalizedMoment_2_3	Shape	Nuclei	False
Nuc_AreaShape_NormalizedMoment_3_0	Shape	Nuclei	False
Nuc_AreaShape_NormalizedMoment_3_1	Shape	Nuclei	False
Nuc_AreaShape_NormalizedMoment_3_2	Shape	Nuclei	False
Nuc_AreaShape_NormalizedMoment_3_3	Shape	Nuclei	False
Nuc_AreaShape_Orientation	Shape	Nuclei	True
Nuc_AreaShape_Perimeter	Shape	Nuclei	True
Nuc_AreaShape_Solidity	Shape	Nuclei	True
Nuc_AreaShape_SpatialMoment_0_0	Shape	Nuclei	False
Nuc_AreaShape_SpatialMoment_0_1	Shape	Nuclei	False
Nuc_AreaShape_SpatialMoment_0_2	Shape	Nuclei	False
Nuc_AreaShape_SpatialMoment_0_3	Shape	Nuclei	False
Nuc_AreaShape_SpatialMoment_1_0	Shape	Nuclei	False
Nuc_AreaShape_SpatialMoment_1_1	Shape	Nuclei	False
Nuc_AreaShape_SpatialMoment_1_2	Shape	Nuclei	False
Nuc_AreaShape_SpatialMoment_1_3	Shape	Nuclei	False
Nuc_AreaShape_SpatialMoment_2_0	Shape	Nuclei	False
Nuc_AreaShape_SpatialMoment_2_1	Shape	Nuclei	False
Nuc_AreaShape_SpatialMoment_2_2	Shape	Nuclei	False
Nuc_AreaShape_SpatialMoment_2_3	Shape	Nuclei	False
Nuc_AreaShape_Zernike_0_0	Shape	Nuclei	True
Nuc_AreaShape_Zernike_1_1	Shape	Nuclei	True
Nuc_AreaShape_Zernike_2_0	Shape	Nuclei	True
Nuc_AreaShape_Zernike_2_2	Shape	Nuclei	True
Nuc_AreaShape_Zernike_3_1	Shape	Nuclei	True
Nuc_AreaShape_Zernike_3_3	Shape	Nuclei	True
Nuc_AreaShape_Zernike_4_0	Shape	Nuclei	True
Nuc_AreaShape_Zernike_4_2	Shape	Nuclei	True
Nuc_AreaShape_Zernike_4_4	Shape	Nuclei	True
Nuc_AreaShape_Zernike_5_1	Shape	Nuclei	True
Nuc_AreaShape_Zernike_5_3	Shape	Nuclei	True
Nuc_AreaShape_Zernike_5_5	Shape	Nuclei	True
Nuc_AreaShape_Zernike_6_0	Shape	Nuclei	True
Nuc_AreaShape_Zernike_6_2	Shape	Nuclei	True
Nuc_AreaShape_Zernike_6_4	Shape	Nuclei	True
Nuc_AreaShape_Zernike_6_6	Shape	Nuclei	True
Nuc_AreaShape_Zernike_7_1	Shape	Nuclei	True
Nuc_AreaShape_Zernike_7_3	Shape	Nuclei	True
Nuc_AreaShape_Zernike_7_5	Shape	Nuclei	True
Nuc_AreaShape_Zernike_7_7	Shape	Nuclei	True
Nuc_AreaShape_Zernike_8_0	Shape	Nuclei	True
Nuc_AreaShape_Zernike_8_2	Shape	Nuclei	True
Nuc_AreaShape_Zernike_8_4	Shape	Nuclei	True
Nuc_AreaShape_Zernike_8_6	Shape	Nuclei	True
Nuc_AreaShape_Zernike_8_8	Shape	Nuclei	True
Nuc_AreaShape_Zernike_9_1	Shape	Nuclei	True
Nuc_AreaShape_Zernike_9_3	Shape	Nuclei	True
Nuc_AreaShape_Zernike_9_5	Shape	Nuclei	True
Nuc_AreaShape_Zernike_9_7	Shape	Nuclei	True
Nuc_AreaShape_Zernike_9_9	Shape	Nuclei	True
Nuc_Granularity_1_H2B	Texture	Nuclei	False
Nuc_Granularity_2_H2B	Texture	Nuclei	True
Nuc_Intensity_IntegratedIntensityEdge_H2B	Intensity	Nuclei	False
Nuc_Intensity_IntegratedIntensity_H2B	Intensity	Nuclei	True
Nuc_Intensity_LowerQuartileIntensity_H2B	Intensity	Nuclei	False
Nuc_Intensity_MADIntensity_H2B	Intensity	Nuclei	True
Nuc_Intensity_MassDisplacement_H2B	Intensity	Nuclei	True
Nuc_Intensity_MaxIntensityEdge_H2B	Intensity	Nuclei	False
Nuc_Intensity_MaxIntensity_H2B	Intensity	Nuclei	False
Nuc_Intensity_MeanIntensityEdge_H2B	Intensity	Nuclei	False
Nuc_Intensity_MeanIntensity_H2B	Intensity	Nuclei	True
Nuc_Intensity_MedianIntensity_H2B	Intensity	Nuclei	True
Nuc_Intensity_MinIntensityEdge_H2B	Intensity	Nuclei	False
Nuc_Intensity_MinIntensity_H2B	Intensity	Nuclei	False
Nuc_Intensity_StdIntensityEdge_H2B	Intensity	Nuclei	False
Nuc_Intensity_StdIntensity_H2B	Intensity	Nuclei	True
Nuc_Intensity_UpperQuartileIntensity_H2B	Intensity	Nuclei	False
Nuc_Parent_Cells	none	Nuclei	False
Nuc_Texture_AngularSecondMoment_H2B_3_00_256	Texture	Nuclei	True
Nuc_Texture_AngularSecondMoment_H2B_3_01_256	Texture	Nuclei	False
Nuc_Texture_AngularSecondMoment_H2B_3_02_256	Texture	Nuclei	False
Nuc_Texture_AngularSecondMoment_H2B_3_03_256	Texture	Nuclei	False
Nuc_Texture_Contrast_H2B_3_00_256	Texture	Nuclei	True
Nuc_Texture_Contrast_H2B_3_01_256	Texture	Nuclei	False
Nuc_Texture_Contrast_H2B_3_02_256	Texture	Nuclei	True
Nuc_Texture_Contrast_H2B_3_03_256	Texture	Nuclei	False
Nuc_Texture_Correlation_H2B_3_00_256	Texture	Nuclei	True
Nuc_Texture_Correlation_H2B_3_01_256	Texture	Nuclei	True
Nuc_Texture_Correlation_H2B_3_02_256	Texture	Nuclei	True
Nuc_Texture_Correlation_H2B_3_03_256	Texture	Nuclei	True
Nuc_Texture_DifferenceEntropy_H2B_3_00_256	Texture	Nuclei	True
Nuc_Texture_DifferenceEntropy_H2B_3_01_256	Texture	Nuclei	False
Nuc_Texture_DifferenceEntropy_H2B_3_02_256	Texture	Nuclei	False
Nuc_Texture_DifferenceEntropy_H2B_3_03_256	Texture	Nuclei	False
Nuc_Texture_DifferenceVariance_H2B_3_00_256	Texture	Nuclei	True
Nuc_Texture_DifferenceVariance_H2B_3_01_256	Texture	Nuclei	False
Nuc_Texture_DifferenceVariance_H2B_3_02_256	Texture	Nuclei	False
Nuc_Texture_DifferenceVariance_H2B_3_03_256	Texture	Nuclei	False
Nuc_Texture_Entropy_H2B_3_00_256	Texture	Nuclei	True
Nuc_Texture_Entropy_H2B_3_01_256	Texture	Nuclei	False
Nuc_Texture_Entropy_H2B_3_02_256	Texture	Nuclei	False
Nuc_Texture_Entropy_H2B_3_03_256	Texture	Nuclei	False
Nuc_Texture_InfoMeas1_H2B_3_00_256	Texture	Nuclei	True
Nuc_Texture_InfoMeas1_H2B_3_01_256	Texture	Nuclei	False
Nuc_Texture_InfoMeas1_H2B_3_02_256	Texture	Nuclei	False
Nuc_Texture_InfoMeas1_H2B_3_03_256	Texture	Nuclei	False
Nuc_Texture_InfoMeas2_H2B_3_00_256	Texture	Nuclei	True
Nuc_Texture_InfoMeas2_H2B_3_01_256	Texture	Nuclei	False
Nuc_Texture_InfoMeas2_H2B_3_02_256	Texture	Nuclei	False
Nuc_Texture_InfoMeas2_H2B_3_03_256	Texture	Nuclei	False
Nuc_Texture_InverseDifferenceMoment_H2B_3_00_256	Texture	Nuclei	True
Nuc_Texture_InverseDifferenceMoment_H2B_3_01_256	Texture	Nuclei	False
Nuc_Texture_InverseDifferenceMoment_H2B_3_02_256	Texture	Nuclei	False
Nuc_Texture_InverseDifferenceMoment_H2B_3_03_256	Texture	Nuclei	False
Nuc_Texture_SumAverage_H2B_3_00_256	Texture	Nuclei	False
Nuc_Texture_SumAverage_H2B_3_01_256	Texture	Nuclei	False
Nuc_Texture_SumAverage_H2B_3_02_256	Texture	Nuclei	False
Nuc_Texture_SumAverage_H2B_3_03_256	Texture	Nuclei	False
Nuc_Texture_SumEntropy_H2B_3_00_256	Texture	Nuclei	True
Nuc_Texture_SumEntropy_H2B_3_01_256	Texture	Nuclei	False
Nuc_Texture_SumEntropy_H2B_3_02_256	Texture	Nuclei	False
Nuc_Texture_SumEntropy_H2B_3_03_256	Texture	Nuclei	False
Nuc_Texture_SumVariance_H2B_3_00_256	Texture	Nuclei	False
Nuc_Texture_SumVariance_H2B_3_01_256	Texture	Nuclei	False
Nuc_Texture_SumVariance_H2B_3_02_256	Texture	Nuclei	False
Nuc_Texture_SumVariance_H2B_3_03_256	Texture	Nuclei	False
Nuc_Texture_Variance_H2B_3_00_256	Texture	Nuclei	False
Nuc_Texture_Variance_H2B_3_01_256	Texture	Nuclei	False
Nuc_Texture_Variance_H2B_3_02_256	Texture	Nuclei	False
Nuc_Texture_Variance_H2B_3_03_256	Texture	Nuclei	False
